# Supplementary material for: Simulation of the Parameters Effecting the Water Quality Evolution of Xuanwu Lake, China
Source: Int J Environ Res Public Health. 2021 May 27;18(11):5757. doi: 10.3390/ijerph18115757 (PMC8198726; doi:10.3390/ijerph18115757)
Supplement: Supplementary file 1 [file ijerph-18-05757-s001.zip]

Archive with 1 entries (1 files):
- ijerph-1194697-supplementary.pdf
